# Supplementary material for: Identification of Lipopeptide Iturin A Produced by Bacillus amyloliquefaciens NCPSJ7 and Its Antifungal Activities against Fusarium oxysporum f. sp. niveum
Source: Foods. 2022 Sep 26;11(19):2996. doi: 10.3390/foods11192996 (PMC9563565; doi:10.3390/foods11192996)
Supplement: Supplementary file 1 [file foods-11-02996-s001.zip]

Archive with 1 entries (1 files):
- foods-1853707-supplementary.pdf
